# Supplementary material for: Versatile roles of protein flavinylation in bacterial extracyotosolic electron transfer
Source: mSystems. 2024 Jul 23;9(8):e00375-24. doi: 10.1128/msystems.00375-24 (PMC11334425; doi:10.1128/msystems.00375-24)
Supplement: Table S1 — Proteins referenced in this study. [file msystems.00375-24-s0002.xlsx]

## Sheet: Sheet1
Figure	Panel	Species	Name	NCBI Accession	PDB Code	InterPro ID
1	A	Clostridium perfringens	FMN_Bind1	3O6U_A	3O6U	IPR007329
1	B	Erysipelotrichaceae bacterium	FMN_Bind2	NTW96865.1
1	C	Vibrio cholerae	NqrB	4P6V_B	4P6V	IPR010966
1	D	Shewanella oneidensis	DUF2271	AAN54259.1		IPR014469
1	E	Anaerocolumna xylanovorans	Flavodoxin_4	SHO45324.1		IPR008254
1	F	Lactococcus lactis	FMN_Reductase	WP_021723379.1		IPR005025
2	A, D	Anaerocolumna xylanovorans	Flavodoxin_4	Same as 1E
2	B	Desulfosporosinus lacus	Flavodoxin_4	WP_073032509.1		IPR008254
2	C, D	Bacteroides fragilis	Flavodoxin_4	3KLB_A	3KLB	IPR008254
2	G, J	Lactococcus lactis	FMN_Reductase	Same as 1F
2	H	Lactococcus taiwanensis	FMN_Reductase	WP_205872264.1		IPR005025
2	I, J	Escherichia coli	FMN_Reductase	4PTZ_A	4PTZ	IPR005025
3	A	Lachnospiraceae bacterium	3xFMN_Bind1	ETP72910.1
3	B	Clostridiales bacterium	2xFMN_Bind1	MBS6398205.1
3	C	Alkaliphilus metalliredigens	3xFMN_Bind1	WP_012062870.1
3	D	Peptoniphilus indolicus	5xFMN_Bind1	WP_115312035.1
3	D	Hujiaoplasma nucleasis	6xFMN_Bind2	WP_312031774.1
3	D	Clostridium manihotivorum	8xFMN_Bind1	WP_128212410.1
4	A	Vibrio cholerae	NqrA	4P6V_A	4P6V	IPR008703
4	A, D, F	Vibrio cholerae	NqrB	Same as 1C
4	A, D	Vibrio cholerae	NqrC	4P6V_C	4P6V	IPR010204
4	A	Vibrio cholerae	NqrD	4P6V_D	4P6V	IPR011292
4	A	Vibrio cholerae	NqrE	4P6V_E	4P6V	IPR010967
4	A	Vibrio cholerae	NqrF	4P6V_F	4P6V	IPR010205
4	B	Clostridium tetanomorphum	RnfA	7ZC6_A	7ZC6	IPR011293
4	B	Clostridium tetanomorphum	RnfB	7ZC6_B	7ZC6	IPR010207
4	B	Clostridium tetanomorphum	RnfC	7ZC6_C	7ZC6	IPR010208
4	B, D, F	Clostridium tetanomorphum	RnfD	7ZC6_D	7ZC6	IPR011303
4	B	Clostridium tetanomorphum	RnfE	7ZC6_E	7ZC6	IPR010968
4	B, D	Clostridium tetanomorphum	RnfG	7ZC6_G	7ZC6	IPR010209
4	C, D, F	Ktedonobacter racemifer	NqrB/RnfD-Like	WP_007920854.1		IPR004338, IPR001433
4	C, D	Ktedonobacter racemifer	NqrC/RnfG-Like	WP_007920858.1
5	A, C	Pseudomonas aeruginosa	PepSY	7ABW_A	7ABW	IPR005625
5	B, C	Hungateiclostridiaceae bacterium	MsrQ	ANU53938.2
6	A	Pseudomonas aeruginosa	PepSY	Same as 5A
6	A	Hungateiclostridiaceae bacterium	MsrQ	Same as 5B
6	A	Oscillospiraceae bacterium	DUF4405	MBD5117352.1		IPR025517
6	A	Desulfurispirillum indicum	FezC	WP_013506634.1
